# Supplementary material for: Vaccination, Public Health and Health Communication: A Network of Connections to Tackle Global Challenges
Source: Vaccines (Basel). 2025 Feb 27;13(3):245. doi: 10.3390/vaccines13030245 (PMC11945708; doi:10.3390/vaccines13030245)
Supplement: Supplementary file 1 [file vaccines-13-00245-s001.zip]

Archive with 1 entries (1 files):
- vaccines-3499439-supplementary.pdf
